# Supplementary material for: Exploring a Co-Designed Approach for Healthcare Quality Improvement—Learning Through Developmental Evaluation
Source: Healthcare (Basel). 2025 Feb 3;13(3):311. doi: 10.3390/healthcare13030311 (PMC11817868; doi:10.3390/healthcare13030311)
Supplement: Supplementary file 1 [file healthcare-13-00311-s001.zip]

Archive with 6 entries (6 files):
- Supplementary Table 1 - Semi-structured Focus Group and Interview Question Guide.pdf
- Supplementary Table 2 -Themes and Participant Quotes re Codesign Orientation.pdf
- Supplementary Table 3 - Participant Themes and Quotes re Phase 1.pdf
- Supplementary Table 4 - Participant Themes and Quotes re Phase 2.pdf
- Supplementary Table 5 - Participant Themes and Quotes re Phase 3.pdf
- Supplementary Table 6 - Participant Themes and Quotes re Phase 4.pdf
